# Supplementary material for: An Insect-Scale Flapping-Wing Micro Aerial Vehicle Inspired by Tumblers Capable of Uncontrolled Self-Stabilizing Flying
Source: Research (Wash D C). 2025 Jul 31;8:0787. doi: 10.34133/research.0787 (PMC12311305; doi:10.34133/research.0787)
Supplement: Supplementary 1 — Notes S1 to S7 Figs. S1 to S7 Table S1 Movies S1 to S11 [file research.0787.f1.zip]

Archive with 12 entries (12 files):
- renamed_030d6.mp4
- renamed_1f82f.mp4
- renamed_685a5.mp4
- renamed_71991.mp4
- renamed_8ff6a.mp4
- renamed_90777.mp4
- renamed_a0926.mp4
- renamed_a8cf1.mp4
- renamed_ace6d.mp4
- renamed_cb3b5.mp4
- renamed_f0f88.mp4
- Supplementary meterials.docx
